# Supplementary material for: Association between Age-Related Macular Degeneration and the Risk of Diabetes Mellitus: A Nationwide Cohort Study
Source: Biomedicines. 2022 Sep 29;10(10):2435. doi: 10.3390/biomedicines10102435 (PMC9599121; doi:10.3390/biomedicines10102435)
Supplement: Supplementary file 1 [file biomedicines-10-02435-s001.zip]

Archive with 1 entries (1 files):
- biomedicines-1912325-supplementary.pdf
